# Supplementary material for: Gene Expression Profiling of Transcription Factors and Acclimation-Related Genes in Ribes spp
Source: Int J Mol Sci. 2025 Oct 24;26(21):10367. doi: 10.3390/ijms262110367 (PMC12609403; doi:10.3390/ijms262110367)
Supplement: Supplementary file 1 [file ijms-26-10367-s001.zip]

Archive with 3 entries (2 files):
- ijms-3899103-supplementary/
- ijms-3899103-supplementary/Figure_S1.pdf
- ijms-3899103-supplementary/Supplement_Tables.xlsx
