# Supplementary material for: Gene Expression Profiling of Transcription Factors and Acclimation-Related Genes in Ribes spp
Source: Int J Mol Sci. 2025 Oct 24;26(21):10367. doi: 10.3390/ijms262110367 (PMC12609403; doi:10.3390/ijms262110367)
Supplement: Supplementary file 1 [file ijms-26-10367-s001.zip › ijms-3899103-supplementary/Supplement_Tables.xlsx]

## Sheet: Table S1
Table S1. Proteins from various TF families identified in the transcriptome of R. nigrum cv. Aldoniai with expression during cold stress
Unigene_id	C_2_mean_fpkm	C_4_mean_fpkm	log2FC(C_2/C_4)	q value	regulation	Description	Tf_family	Subfamily
Cluster-3212.22836	4.49	2.01333	11.308	0.92779	UP	PREDICTED: ethylene-responsive transcription factor ERF053 [Theobroma cacao]	AP2/ERF->AP2/ERF-ERF	AP2/ERF-ERF
Cluster-3212.4231	9.45333	1.98667	22.872	0.02075	UP	uncharacterized protein LOC112172576 [Rosa chinensis]	AP2/ERF->AP2/ERF-ERF	AP2/ERF-ERF
Cluster-7855.0	4.7	0.656667	27.986	0.026783	UP	PREDICTED: ethylene-responsive transcription factor ERF095-like [Juglans regia]	AP2/ERF->AP2/ERF-ERF	AP2/ERF-ERF
Cluster-12914.0	5.75	2.03333	14.986	0.00058621	UP	PREDICTED: ethylene-responsive transcription factor 1B-like isoform X2 [Juglans regia]	AP2/ERF->AP2/ERF-ERF	AP2/ERF-ERF
Cluster-3212.11402	8.66333	0.466667	42.205	8.7747e-08	UP	Ethylene-responsive transcription factor 2 [Vitis vinifera]	AP2/ERF->AP2/ERF-ERF	AP2/ERF-ERF
Cluster-3212.1318	14.66	1.60333	3.218	0.00050909	UP	Ethylene-responsive transcription factor [Actinidia chinensis var, chinensis]	AP2/ERF->AP2/ERF-ERF	AP2/ERF-ERF
Cluster-3212.18898	2.48	1.03	12.852	0.041847	UP	dehydration-responsive element-binding protein 2F [Herrania umbratica]	AP2/ERF->AP2/ERF-ERF	AP2/ERF-ERF
Cluster-3212.6552	5.38333	13.9967	-13.985	1.22e-05	DOWN	AP2,7 isoform 1 [Theobroma cacao]	AP2/ERF->AP2/ERF-ERF	AP2/ERF-ERF
Cluster-3212.6733	10.02	3.39	15.782	0.0001929	UP	transcription factor ERF29 [Diospyros kaki]	AP2/ERF->AP2/ERF-ERF	AP2/ERF-ERF
Cluster-9777.1	5.04	0.98	23.583	0.0029537	UP	Ethylene-responsive transcription factor 1B, putative [Ricinus communis]	AP2/ERF->AP2/ERF-ERF	AP2/ERF-ERF
Cluster-3212.13543	85.2333	9.42333	31.835	0.0021237	UP	AP2/ERF transcription factor [Panax notoginseng]	AP2/ERF->AP2/ERF-ERF	AP2/ERF-ERF
Cluster-3212.13627	157.257	73.16	10.963	5.9799e-07	UP	hypothetical protein POPTR_014G126100 [Populus trichocarpa]	AP2/ERF->AP2/ERF-ERF	AP2/ERF-ERF
Cluster-3212.15921	148.883	51.4033	15.299	3.2066e-16	UP	PREDICTED: ethylene-responsive transcription factor RAP2-1-like [Juglans regia]	AP2/ERF->AP2/ERF-ERF	AP2/ERF-ERF
Cluster-3212.1741	5.73333	13.14	-12.225	0.44122	DOWN	dehydration-responsive element-binding protein 3-like [Prunus avium]	AP2/ERF->AP2/ERF-ERF	AP2/ERF-ERF
Cluster-3212.18243	14.0667	1.38	33.966	0.0072141	UP	ethylene-responsive transcription factor ERF017 [Morus notabilis]	AP2/ERF->AP2/ERF-ERF	AP2/ERF-ERF
Cluster-3212.20576	3.76667	15.07	-2.016	3.3431e-10	DOWN	uncharacterized protein LOC100527365 [Glycine max]	AP2/ERF->AP2/ERF-ERF	AP2/ERF-ERF
Cluster-3212.8236	62.1733	18.7133	17.346	3.1096e-06	UP	ethylene response factor [Medicago truncatula]	AP2/ERF->AP2/ERF-ERF	AP2/ERF-ERF
Cluster-3212.12970	122.61	52.87	11.999	5.3154e-23	UP	auxin-responsive protein IAA26-like [Prunus avium]	AUX/IAA	AUX/IAA
Cluster-3212.19133	32.57	81.1067	-13.249	1.1514e-12	DOWN	auxin early response protein AUX/IAA9 [Camellia sinensis]	AUX/IAA	AUX/IAA
Cluster-3212.13765	23.4467	8.56	14.396	3.503e-24	UP	B3 domain-containing protein [Vitis vinifera]	B3->B3	B3
Cluster-3212.16441	47.7667	12.02	19.826	1.9455e-29	UP	PREDICTED: putative B3 domain-containing protein At5g58280 isoform X1 [Vitis vinifera]	B3->B3	B3
Cluster-3212.16202	31.5867	15.01	10.609	2.4013e-13	UP	PREDICTED: B3 domain-containing transcription factor NGA1 [Theobroma cacao]	B3->B3	B3
Cluster-3212.25770	0.646667	1.77	-14.722	0.03696	DOWN	B3 domain-containing protein At5g42700 [Herrania umbratica]	B3->B3	B3
Cluster-3212.21755	4.23	1.73667	1.258	1.35e-06	UP	B3 domain-containing protein At4g01580-like isoform X3 [Camellia sinensis]	B3->B3	B3
Cluster-3212.13070	15.3	7.39	10.358	2.9256e-14	UP	PREDICTED: auxin response factor 19 [Theobroma cacao]	B3->B3-ARF	B3-ARF
Cluster-3212.1040	7.35	16.4	-11.938	0.0016348	DOWN	transcription factor PRE6-like [Ziziphus jujuba]	bHLH	bHLH
Cluster-9665.0	7.38667	2.60333	14.811	0.091511	UP	PREDICTED: transcription factor BEE 3 isoform X1 [Populus euphratica]	bHLH	bHLH
Cluster-3212.1923	5.06333	0.77	2.719	2.9966e-08	UP	Basic helix-loop-helix transcription factor [Trema orientale]	bHLH	bHLH
Cluster-3212.23734	4.77333	1.99333	12.442	0.69518	UP	PREDICTED: transcription factor SPATULA [Vitis vinifera]	bHLH	bHLH
Cluster-8909.0	6.47333	0.946667	27.233	0.00022649	UP	putative transcription factor bHLH086 [Manihot esculenta]	bHLH	bHLH
Cluster-9416.0	7.86	0.536667	38.181	3.4612e-09	UP	hypothetical protein Saspl_021563 [Salvia splendens]	bHLH	bHLH
Cluster-3212.19340	42.4667	20.4	10.577	0.00033007	UP	PREDICTED: transcription factor MYC2 [Vitis vinifera]	bHLH	bHLH
Cluster-3212.24147	9.59667	3.90333	12.778	0.00016922	UP	transcription factor bHLH104-like [Camellia sinensis]	bHLH	bHLH
Cluster-3212.2601	2.06667	6.49333	-16.594	0.000346	DOWN	PREDICTED: transcription factor bHLH71-like [Juglans regia]	bHLH	bHLH
Cluster-3212.762	3.13667	14.52	-22.088	1.8725e-12	DOWN	Transcription factor bHLH96 [Vitis vinifera]	bHLH	bHLH
Cluster-2965.0	6.06	1.49	20.412	0.090544	UP	hypothetical protein MANES_02G002300 [Manihot esculenta]	bHLH	bHLH
Cluster-3212.25933	7.31	1.07333	27.771	3.8516e-12	UP	transcription factor bHLH18-like [Quercus suber]	bHLH	bHLH
Cluster-6930.0	1.79333	0.38	2.2	0.041844	UP	transcription factor bHLH118-like isoform X1 [Durio zibethinus]	bHLH	bHLH
Cluster-3212.6292	21.52	44.59	-10.606	3.1628e-08	DOWN	intron 1-retained inducer of CBF expression 4 [Vitis riparia]	bHLH	bHLH
Cluster-3212.7979	18.7067	7.42	13.333	6.9335e-06	UP	PREDICTED: common plant regulatory factor 1 isoform X1 [Vitis vinifera]	bZIP	bZIP
Cluster-3212.1879	2.06333	10.22	-23.261	2.1631e-22	DOWN	basic leucine zipper 61-like [Quercus suber]	bZIP	bZIP
Cluster-8870.0	4.69333	0.48	32.475	0.013701	UP	basic leucine zipper 4 [Herrania umbratica]	bZIP	bZIP
Cluster-9959.0	1.14	3.86	-1.762	0.0027428	DOWN	protein FD-like isoform X1 [Hevea brasiliensis]	bZIP	bZIP
Cluster-3212.15311	8.34	2.77	15.636	1.8792e-08	UP	Basic leucine zipper 9 [Vitis vinifera]	bZIP	bZIP
Cluster-3212.9675	27.2167	11.79	11.933	1.2626e-21	UP	transcription factor TGA2,3-like isoform X2 [Quercus suber]	bZIP	bZIP
Cluster-8059.0	0.523333	2.12667	-20.248	0.00017125	DOWN	basic leucine zipper 61 [Citrus clementina]	bZIP	bZIP
Cluster-3212.13883	101.053	32.9833	1.611	1.6122e-16	UP	Zinc finger protein CONSTANS-like 2 [Vitis vinifera]	C2C2->C2C2-CO-like	C2C2-CO-like
Cluster-3212.13106	4.07667	8.14333	-1.021	0.039954	DOWN	putative transcription factor C2C2-Dof family [Rosa chinensis]	C2C2->C2C2-Dof	C2C2-Dof
Cluster-8009.0	5.03667	2.42	10.613	0.011098	UP	dof zinc finger protein DOF1,2-like [Camellia sinensis]	C2C2->C2C2-Dof	C2C2-Dof
Cluster-3212.20871	14.7167	5.80333	13.331	1.7041e-09	UP	probable serine/threonine-protein kinase PBL18 [Herrania umbratica]	C2C2->C2C2-Dof	C2C2-Dof
Cluster-3212.12433	27.4	10.6533	13.491	1.1732e-19	UP	PREDICTED: cyclic dof factor 2 [Vitis vinifera]	C2C2->C2C2-Dof	C2C2-Dof
Cluster-3212.3748	32.1467	11	15.352	1.5823e-28	UP	PREDICTED: dof zinc finger protein DOF3,1-like [Juglans regia]	C2C2->C2C2-Dof	C2C2-Dof
Cluster-3212.95	7.35333	17.3733	-12.622	2.3471e-06	DOWN	GATA transcription factor 25 [Morus notabilis]	C2C2->C2C2-GATA	C2C2-GATA
Cluster-8258.0	2.71667	6.86	-13.523	0.0013676	DOWN	GATA transcription factor 15-like [Durio zibethinus]	C2C2->C2C2-GATA	C2C2-GATA
Cluster-3212.23789	2.42333	5.10667	-10.784	0.0055521	DOWN	hypothetical protein VITISV_009032 [Vitis vinifera]	C2C2->C2C2-GATA	C2C2-GATA
Cluster-3212.1462	20.0067	42.9033	-11.196	1.8775e-13	DOWN	GATA transcription factor 15-like [Durio zibethinus]	C2C2->C2C2-GATA	C2C2-GATA
Cluster-3212.4723	8.39667	21.9567	-13.925	1.9185e-12	DOWN	alpha-L-fucosidase 1-like [Olea europaea var, sylvestris]	C2C2->C2C2-YABBY	C2C2-YABBY
Cluster-3212.5130	2.71333	5.67667	-10.797	0.00032718	DOWN	zinc finger protein ZAT4 [Jatropha curcas]	C2H2	C2H2
Cluster-3212.6994	21.3633	5.93667	18.509	0.00077542	UP	zinc finger protein ZAT11-like [Glycine soja]	C2H2	C2H2
Cluster-3212.8007	67.49	18.4533	18.809	0.00052327	UP	PREDICTED: zinc finger protein ZAT10-like [Juglans regia]	C2H2	C2H2
Cluster-3212.10732	76.1267	23.8667	16.604	2.5502e-44	UP	hypothetical protein VITISV_010700 [Vitis vinifera]	C2H2	C2H2
Cluster-10351.0	9.79667	1.89333	23.728	0.00022449	UP	PREDICTED: zinc finger protein ZAT11-like [Gossypium raimondii]	C2H2	C2H2
Cluster-3212.6670	42.52	18.2667	12.074	1.9786e-17	UP	PREDICTED: protein indeterminate-domain 1-like [Nelumbo nucifera]	C2H2	C2H2
Cluster-3212.24216	11.9667	23.4867	-10.103	0.010502	DOWN	--	C3H	C3H
Cluster-3212.20186	5.48333	2.62667	10.349	0.00015823	UP	hypothetical protein CISIN_1g011711mg [Citrus sinensis]	C3H	C3H
Cluster-3212.2419	0.976667	0.136667	28.901	0.012319	UP	--	C3H	C3H
Cluster-13420.0	1.98333	4.36333	-11.576	0.00017313	DOWN	Zinc finger family protein, putative isoform 1 [Theobroma cacao]	C3H	C3H
Cluster-3212.13019	84.0133	34.29	12.847	2.0671e-21	UP	Zinc finger CCCH domain-containing protein 66 [Vitis vinifera]	C3H	C3H
Cluster-3212.10831	3.46	9.62333	-14.851	3.1538e-09	DOWN	PREDICTED: CRC domain-containing protein TSO1 isoform X2 [Vitis vinifera]	CPP	CPP
Cluster-4597.0	2.80333	7.98667	-14.982	0.67356	DOWN	PREDICTED: protein tesmin/TSO1-like CXC 2 isoform X1 [Vitis vinifera]	CPP	CPP
Cluster-10301.0	1.46333	3.07	-10.959	0.046497	DOWN	glycine-rich protein 2-like, partial [Camellia sinensis]	CSD	CSD
Cluster-3212.15551	55.9733	26.45	10.756	1.1891e-08	UP	PREDICTED: probable protein phosphatase 2C 49 [Theobroma cacao]	DBP	DBP
Cluster-3212.9680	40.8633	19.2633	10.723	1.1968e-15	UP	DP transcription factor [Trema orientale]	E2F-DP	E2F-DP
Cluster-3212.25572	0.46	1.26	-14.774	0.026121	DOWN	unnamed protein product, partial [Vitis vinifera]	E2F-DP	E2F-DP
Cluster-3212.13298	177.797	78.9733	11.589	2.1873e-29	UP	hypothetical protein CCACVL1_20471 [Corchorus capsularis]	EIL	EIL
Cluster-3212.22546	28.2833	12.81	11.254	3.9247e-10	UP	Protein PHR1-LIKE like [Actinidia chinensis var, chinensis]	GARP->GARP-G2-like	GARP-G2-like
Cluster-3212.13546	12.5133	3.31	18.988	5.3666e-14	UP	SANT/Myb domain [Macleaya cordata]	GARP->GARP-G2-like	GARP-G2-like
Cluster-9501.0	1.94	7.17333	-18.962	1.2355e-07	DOWN	Acetyltransf_1 domain-containing protein [Cephalotus follicularis]	GNAT	GNAT
Cluster-3212.6181	19.5333	9.41667	10.539	0.56752	UP	PREDICTED: uncharacterized protein LOC100233116 [Vitis vinifera]	GNAT	GNAT
Cluster-3212.18312	20.57	8.9	11.936	1.4367e-14	UP	scarecrow-like protein 3 [Durio zibethinus]	GRAS	GRAS
Cluster-3212.11420	52.0367	23.39	11.475	1.224e-12	UP	scarecrow-like protein 8 [Jatropha curcas]	GRAS	GRAS
Cluster-5028.0	1.76	0.28	26.088	0.00042919	UP	hypothetical protein MANES_04G145200 [Manihot esculenta]	GRAS	GRAS
Cluster-3212.14310	73.3133	31.6	12.146	3.4647e-06	UP	PREDICTED: scarecrow-like protein 14 [Juglans regia]	GRAS	GRAS
Cluster-3212.4583	19.7367	5.85333	17.576	1.4509e-10	UP	scarecrow-like protein 21 [Camellia sinensis]	GRAS	GRAS
Cluster-3212.12087	58.2833	23.09	13.212	5.6999e-26	UP	PREDICTED: scarecrow-like protein 21 [Juglans regia]	GRAS	GRAS
Cluster-9768.0	1.34333	0.343333	20.224	0.020889	UP	PREDICTED: scarecrow-like protein 21 [Vitis vinifera]	GRAS	GRAS
Cluster-10428.0	7.01333	2.29333	15.982	0.00059367	UP	LOW QUALITY PROTEIN: growth-regulating factor 5-like [Herrania umbratica]	GRF	GRF
Cluster-3212.17490	7.60333	3.76667	10.134	0.0010419	UP	PREDICTED: growth-regulating factor 4 isoform X1 [Vitis vinifera]	GRF	GRF
Cluster-3212.4371	17.1967	7.82667	1.113	9.5655e-05	UP	Homeobox-leucine zipper protein HAT5 [Vitis vinifera]	HB->HB-HD-ZIP	HB-HD-ZIP
Cluster-3212.2270	14.8	3.92667	19.213	3.2724e-06	UP	homeobox-leucine zipper protein ATHB-6 [Prunus persica]	HB->HB-HD-ZIP	HB-HD-ZIP
Cluster-3212.13108	17.8433	8.44	10.828	0.0006906	UP	Homeobox-leucine zipper protein ATHB-52 [Vitis vinifera]	HB->HB-other	HB-other
Cluster-3212.21514	5.83333	2.3	13.147	0.018363	UP	homeobox protein HOX-C4 [Trifolium pratense]	HB->HB-other	HB-other
Cluster-12240.0	6.23333	2.43333	13.503	0.0010895	UP	putative transcription factor HSF-type-DNA-binding family [Rosa chinensis]	HSF	HSF
Cluster-3212.17177	27.86	12.9667	10.987	0.033512	UP	PREDICTED: heat shock factor protein HSF24 [Nicotiana sylvestris]	HSF	HSF
Cluster-3212.21812	34.65	16.0467	1.094	1.1933e-06	UP	heat stress transcription factor C-1 [Ziziphus jujuba]	HSF	HSF
Cluster-3212.13362	17.06	8.02667	10.708	1.3631e-15	UP	putative lysine-specific demethylase JMJ16 [Vitis vinifera]	Jumonji	Jumonji
Cluster-3212.12489	28.4567	59.9933	-1.085	9.7087e-10	DOWN	LIM domain-containing protein WLIM1-like [Camellia sinensis]	LIM	LIM
Cluster-3212.15578	147.933	64.19	11.837	5.0945e-19	UP	LIM domain-containing protein WLIM1-like [Durio zibethinus]	LIM	LIM
Cluster-3212.5089	6.23333	13.6867	-11.467	0.051893	DOWN	protein LATERAL ORGAN BOUNDARIES-like [Momordica charantia]	LOB	LOB
Cluster-10060.0	5.79667	2.70667	10.857	0.73454	UP	PREDICTED: protein LATERAL ORGAN BOUNDARIES-like [Populus euphratica]	LOB	LOB
Cluster-10177.0	3.04	1.12333	14.557	0.031987	UP	hypothetical protein CCACVL1_14278 [Corchorus capsularis]	LOB	LOB
Cluster-10459.0	0.656667	3.10667	-22.521	0.57052	DOWN	hypothetical protein AQUCO_02600293v1 [Aquilegia coerulea]	LOB	LOB
Cluster-10014.0	4.75333	9.86	-10.676	0.75484	DOWN	PREDICTED: LOB domain-containing protein 4-like [Populus euphratica]	LOB	LOB
Cluster-3212.15087	6.33333	1.27667	23.154	0.00015935	UP	LOB domain-containing protein 15 [Sesamum indicum]	LOB	LOB
Cluster-3212.25206	24.9667	9.49667	13.812	3.3226e-12	UP	AGAMOUS-like 20 isoform 5, partial [Theobroma cacao]	MADS->MADS-MIKC	MADS-MIKC
Cluster-10217.0	2.63667	0.986667	14.109	0.023851	UP	PREDICTED: agamous-like MADS-box protein AGL15 isoform X1 [Juglans regia]	MADS->MADS-MIKC	MADS-MIKC
Cluster-3212.13777	110.287	245.57	-11.638	5.1787e-23	DOWN	PREDICTED: chlorophyll a-b binding protein 4, chloroplastic [Eucalyptus grandis]	MADS->MADS-M-type	MADS-M-type
Cluster-3212.12398	38.3267	11.38	17.355	4.7791e-15	UP	multiprotein-bridging factor 1c [Ziziphus jujuba]	MBF1	MBF1
Cluster-10502.0	2.06667	4.87	-12.561	0.0013937	DOWN	PREDICTED: transcription termination factor MTEF1, chloroplastic isoform X2 [Nelumbo nucifera]	mTERF	Mterf
Cluster-12043.0	0.393333	1.74333	-21.574	0.018395	DOWN	transcription factor WER-like [Herrania umbratica]	MYB->MYB	MYB
Cluster-3212.18212	2.18	8.17	-18.879	0.0067774	DOWN	PREDICTED: myb-related protein Myb4-like [Nelumbo nucifera]	MYB->MYB	MYB
Cluster-3212.19251	22.9767	59.7467	-13.708	0.00012882	DOWN	PREDICTED: myb-related protein 308 [Theobroma cacao]	MYB->MYB	MYB
Cluster-3212.15073	8.47667	3.66667	11.998	0.00025377	UP	PREDICTED: myb-related protein Myb4-like [Juglans regia]	MYB->MYB	MYB
Cluster-3212.11170	38.6767	16.4933	12.194	2.9747e-14	UP	PREDICTED: uncharacterized protein LOC100256181 isoform X1 [Vitis vinifera]	MYB->MYB	MYB
Cluster-3212.8728	38.45	18.34	10.535	1.4867e-12	UP	MYB transcription factor R2R3 type [Populus tremula x Populus tremuloides]	MYB->MYB	MYB
Cluster-8145.0	3.19	1.07	15.758	0.013788	UP	unnamed protein product, partial [Vitis vinifera]	MYB->MYB	MYB
Cluster-8819.0	1.90333	0.403333	22.498	0.011247	UP	transcription factor WER [Cinnamomum micranthum f, kanehirae]	MYB->MYB	MYB
Cluster-2437.0	0.97	2.80333	-15.374	0.0014747	DOWN	transcription factor RAX3 [Camellia sinensis]	MYB->MYB	MYB
Cluster-3212.3188	21.3833	8.25333	13.661	2.8007e-06	UP	transcription factor MYB78 isoform X1 [Capsella rubella]	MYB->MYB	MYB
Cluster-3212.4657	5.52667	2.61333	10.661	0.057267	UP	hypothetical protein DCAR_006333 [Daucus carota subsp, sativus]	MYB->MYB	MYB
Cluster-3212.5350	0.153333	1.56	-33.354	0.0031639	DOWN	PREDICTED: myb-related protein Myb4 [Cucumis melo]	MYB->MYB	MYB
Cluster-9338.0	3.78	7.87667	-10.681	0.00082645	DOWN	Transcription factor MYB44 [Vitis vinifera]	MYB->MYB	MYB
Cluster-12013.0	1.05333	3.90667	-18.736	0.0066019	DOWN	PREDICTED: protein RADIALIS-like 3 [Nelumbo nucifera]	MYB->MYB-related	MYB-related
Cluster-6888.0	1.28	12.7467	-33.334	6.2895e-14	DOWN	Octamer-binding transcription factor [Trema orientale]	MYB->MYB-related	MYB-related
Cluster-3212.10968	32.8933	15.6633	10.618	2.8542e-09	UP	protein REVEILLE 7-like isoform X1 [Durio zibethinus]	MYB->MYB-related	MYB-related
Cluster-3212.23620	7.56667	0.923333	3.001	4.0876e-18	UP	transcription factor MYB41-like [Quercus suber]	MYB->MYB-related	MYB-related
Cluster-3212.12947	18.2433	42.6833	-12.385	1.9262e-07	DOWN	hypothetical protein GOBAR_AA06708 [Gossypium barbadense]	MYB->MYB-related	MYB-related
Cluster-3212.20287	2.12667	10.2333	-22.775	2.8296e-21	DOWN	transcription factor MYB12 isoform X1 [Malus domestica]	MYB->MYB-related	MYB-related
Cluster-3212.24414	2.64	5.36	-10.238	0.016494	DOWN	PREDICTED: transcription factor MYB1R1 [Theobroma cacao]	MYB->MYB-related	MYB-related
Cluster-3212.24593	4.40333	2.04667	10.818	0.0030816	UP	hypothetical protein CEUSTIGMA_g4360,t1 [Chlamydomonas eustigma]	MYB->MYB-related	MYB-related
Cluster-3212.25465	5.36667	1.95	14.475	0.00010167	UP	MYB transcription factor [Parasponia andersonii]	MYB->MYB-related	MYB-related
Cluster-3212.11469	9.36	4.41333	10.644	4.6894e-05	UP	fluoride export protein 2-like isoform X1 [Quercus suber]	MYB->MYB-related	MYB-related
Cluster-3212.13929	22.5133	2.1	34.182	1.3273e-44	UP	transcription factor MYB62-like [Quercus suber]	MYB->MYB-related	MYB-related
Cluster-3212.12775	43.74	18.6533	1.223	2.6234e-12	UP	NAC domain-containing protein 72-like isoform X1 [Camellia sinensis]	NAC	NAC
Cluster-3212.10715	5.47667	2.64667	1.046	0.020275	UP	NAC transcription factor 56 [Prunus yedoensis var, nudiflora]	NAC	NAC
Cluster-3212.9505	180.107	72.8967	13.002	4.2907e-16	UP	NAC domain-containing protein [Boehmeria nivea]	NAC	NAC
Cluster-3212.11646	184.967	26.3	2.807	2.8211e-50	UP	NAC domain-containing protein 72 isoform X1 [Arachis duranensis]	NAC	NAC
Cluster-3212.13714	104.16	39.5233	13.961	1.1319e-14	UP	PREDICTED: aspartic proteinase Asp1 [Vitis vinifera]	NAC	NAC
Cluster-3212.3487	1.93	5.70333	-15.845	0.0030765	DOWN	NAC domain-containing protein 22 [Quercus suber]	NAC	NAC
Cluster-8540.0	4.42	1.56333	14.859	0.012397	UP	NAC domain-containing protein 90 [Quercus suber]	NAC	NAC
Cluster-3212.11238	115.173	28.6967	19.905	5.0785e-81	UP	NAC domain-containing protein 83-like [Manihot esculenta]	NAC	NAC
Cluster-3212.1423	2.17333	6.64667	-16.229	0.0018177	DOWN	transcription factor, putative [Ricinus communis]	NAC	NAC
Cluster-3212.15771	28.6033	8.65667	17.218	3.4098e-17	UP	NAC domain-containing protein 83 [Vitis vinifera]	NAC	NAC
Cluster-8564.0	13.53	3.26333	2.052	0.00047965	UP	NAC domain-containing protein 104 [Vitis vinifera]	NAC	NAC
Cluster-3212.6109	25.9767	5.51	22.218	4.9421e-15	UP	hypothetical protein CUMW_245590 [Citrus unshiu]	NAC	NAC
Cluster-9105.0	1.77	5.68667	-16.878	6.1857e-05	DOWN	PREDICTED: NAC domain-containing protein 8 isoform X1 [Vitis vinifera]	NAC	NAC
Cluster-3212.14090	63.9	16.8867	19.085	5.9097e-75	UP	PREDICTED: NF-X1-type zinc finger protein NFXL1 [Vitis vinifera]	NF-X1	NF-X1
Cluster-7253.0	3.80667	11.57	-16.132	0.00076473	DOWN	nuclear transcription factor Y subunit gamma [Quercus suber]	NF-Y->NF-YC	NF-YC
Cluster-3212.3507	20.3033	8.89667	11.648	5.3685e-05	UP	Transcription repressor OFP2 [Vitis vinifera]	OFP	OFP
Cluster-3212.5772	75.9633	26.5767	15.032	3.8307e-25	UP	PREDICTED: putative zinc finger protein At1g68190 [Vitis vinifera]	Others	Others
Cluster-8697.0	0.82	2.09333	-13.804	0.0012522	DOWN	PREDICTED: uncharacterized protein LOC100854566 isoform X6 [Vitis vinifera]	Others	Others
Cluster-3212.11028	60.27	27.9933	10.873	9.2102e-18	UP	PREDICTED: histidine kinase 3 isoform X1 [Juglans regia]	Others	Others
Cluster-3212.2572	1.53333	8.02333	-24.075	8.5581e-16	DOWN	protein CHLOROPLAST IMPORT APPARATUS 2 [Herrania umbratica]	Others	Others
Cluster-3212.4475	4.56667	9.20667	-10.279	2.2736e-06	DOWN	PREDICTED: histidine kinase 1 isoform X1 [Vitis vinifera]	Others	Others
Cluster-9145.0	2.02333	4.54	-11.723	0.0019668	DOWN	PREDICTED: zinc finger protein CONSTANS-LIKE 4-like [Juglans regia]	Others	Others
Cluster-13571.0	0.48	7.48	-39.179	0.0020232	DOWN	PREDICTED: protein Jade-1-like [Juglans regia]	PHD	PHD
Cluster-9974.0	0.306667	3.03333	-33.014	2.5573e-05	DOWN	Methyltransferase [Parasponia andersonii]	PHD	PHD
Cluster-3212.3189	1.16667	5.47333	-22.391	1.8784e-13	DOWN	PREDICTED: origin of replication complex subunit 1A-like [Nelumbo nucifera]	PHD	PHD
Cluster-3212.7897	9.67333	4.17667	11.953	7.9818e-06	UP	PREDICTED: protein NLP4 [Vitis vinifera]	RWP-RK	RWP-RK
Cluster-10557.1	0.6	1.38667	-12.337	0.036061	DOWN	hypothetical protein JCGZ_18491 [Jatropha curcas]	SAP	SAP
Cluster-13021.0	1.42	3.71333	-13.749	0.0026443	DOWN	histone-lysine N-methyltransferase ASHR3 isoform X1 [Jatropha curcas]	SET	SET
Cluster-3212.4471	10.1667	22.7	-11.689	2.3619e-11	DOWN	hypothetical protein GLYMA_09G049800 [Glycine max]	SET	SET
Cluster-3212.5910	0.86	3.58	-2.069	3.1006e-10	DOWN	PREDICTED: histone-lysine N-methyltransferase, H3 lysine-9 specific SUVH4 isoform X2 [Nelumbo nucifera]	SET	SET
Cluster-2822.0	0.24	1.49333	-26.376	6.5607e-06	DOWN	PREDICTED: protein CHROMATIN REMODELING 25 [Juglans regia]	SNF2	SNF2
Cluster-3212.13950	5.45	15.4833	-15.069	1.6709e-05	DOWN	PREDICTED: ATP-dependent DNA helicase DDM1 [Vitis vinifera]	SNF2	SNF2
Cluster-9781.0	0.586667	2.43333	-20.299	0.11602	DOWN	DNA repair protein RAD5B-like [Camellia sinensis]	SNF2	SNF2
Cluster-3212.10057	24.06	11.7467	10.221	1.0126e-17	UP	PREDICTED: DNA repair protein RAD16 [Vitis vinifera]	SNF2	SNF2
Cluster-3212.1592	2.73667	5.74333	-10.642	0.0018177	DOWN	SHI-related sequence 7, putative [Theobroma cacao]	SRS	SRS
Cluster-3212.6469	140.383	292.33	-10.753	1.3865e-17	DOWN	PREDICTED: upstream activation factor subunit spp27 [Vitis vinifera]	SWI/SNF-BAF60b	SWI/SNF-BAF60b
Cluster-3212.9915	7.34	14.8233	-1.032	9.3238e-08	DOWN	PREDICTED: upstream activation factor subunit spp27 [Nelumbo nucifera]	SWI/SNF-BAF60b	SWI/SNF-BAF60b
Cluster-3212.13711	40.6967	20.39	10.018	0.065148	UP	BTB/POZ and TAZ domain-containing protein 1-like, partial [Quercus suber]	TAZ	TAZ
Cluster-3212.5965	36.5433	14.7867	12.971	2.4793e-12	UP	BTB/POZ and TAZ domain-containing protein 3 [Quercus suber]	TAZ	TAZ
Cluster-11102.0	1.02	2.2	-11.135	0.025629	DOWN	Transcription factor TCP12 [Vitis vinifera]	TCP	TCP
Cluster-3212.10432	35.0633	12.3233	1.496	2.333e-19	UP	hypothetical protein VITISV_014914 [Vitis vinifera]	TCP	TCP
Cluster-3212.7789	2.57667	5.32667	-10.717	0.035954	DOWN	CYCLOIDEA-like, partial [Ribes alpestre]	TCP	TCP
Cluster-3212.12103	83.91	14.25	25.497	5.337e-65	UP	PREDICTED: protein TIFY 9-like [Gossypium raimondii]	Tify	Tify
Cluster-3212.7879	99.9533	30.47	1.709	4.5303e-16	UP	Jasmonate-zim domain protein [Parasponia andersonii]	Tify	Tify
Cluster-3212.20486	25.0267	8.31	15.964	1.9523e-06	UP	hypothetical protein VITISV_015738 [Vitis vinifera]	Tify	Tify
Cluster-3212.17620	40.15	19.4467	10.302	9.3232e-17	UP	regulatory protein NPR3 [Cajanus cajan]	TRAF	TRAF
Cluster-3212.8718	5.55667	17.97	-16.973	1.2285e-05	DOWN	uncharacterized protein LOC110754229 [Prunus avium]	Trihelix	Trihelix
Cluster-3212.7070	14.59	29.5833	-10.358	4.9391e-09	DOWN	PREDICTED: ribonuclease J isoform X2 [Theobroma cacao]	Trihelix	Trihelix
Cluster-3212.8969	32.79	15.4567	10.631	3.694e-10	UP	PREDICTED: trihelix transcription factor GT-2 [Vitis vinifera]	Trihelix	Trihelix
Cluster-3212.13110	27.79	12.5867	11.358	6.7661e-10	UP	Tubby-like F-box protein [Actinidia chinensis var, chinensis]	TUB	TUB
Cluster-3212.26335	0.586667	2.61	-21.122	0.0061521	DOWN	tubby-like protein 8 isoform X1 [Camellia sinensis]	TUB	TUB
Cluster-3212.13281	92.46	27.6433	17.515	0.00019005	UP	hypothetical protein GOBAR_AA01894 [Gossypium barbadense]	WRKY	WRKY
Cluster-3212.13281	92.46	27.6433	17.515	0.00019005	UP	hypothetical protein GOBAR_AA01894 [Gossypium barbadense]	WRKY	WRKY
Cluster-3212.5530	59.0467	20.24	15.435	0.0011303	UP	WRKY transcription factor, putative [Ricinus communis]	WRKY	WRKY
Cluster-7925.0	3.23333	1.20667	14.286	0.0014449	UP	hypothetical protein CRG98_016161 [Punica granatum]	WRKY	WRKY
Cluster-3212.16103	20.1533	7.50333	14.246	7.515e-05	UP	hypothetical protein CDL12_07620 [Handroanthus impetiginosus]	WRKY	WRKY
Cluster-3212.19869	42.35	15.0867	14.979	0.018066	UP	hypothetical protein MANES_04G102600 [Manihot esculenta]	WRKY	WRKY
Cluster-3212.11636	10.06	4.55333	11.312	0.50004	UP	PREDICTED: probable WRKY transcription factor 28 [Gossypium raimondii]	WRKY	WRKY
Cluster-3212.11704	5.52333	1.44	19.226	2.0691e-13	UP	probable WRKY transcription factor 61 [Herrania umbratica]	WRKY	WRKY
Cluster-3212.15820	48.53	21.7367	11.513	9.4484e-12	UP	PREDICTED: WRKY transcription factor WRKY24 [Vitis vinifera]	WRKY	WRKY
Cluster-3212.22478	12.1233	5.59333	10.957	1.3749e-06	UP	probable WRKY transcription factor 3 [Quercus suber]	WRKY	WRKY
Cluster-3212.731	2.08667	4.13333	-10.052	0.0035962	DOWN	WRKY domain containing protein [Trema orientale]	WRKY	WRKY
Cluster-3212.8568	29.27	13.54	11.052	4.0327e-08	UP	probable WRKY transcription factor 31 [Quercus suber]	WRKY	WRKY
Cluster-3212.4664	3.27	6.54333	-10.206	0.00034451	DOWN	PREDICTED: zinc-finger homeodomain protein 6 isoform X4 [Vitis vinifera]	zf-HD	zf-HD

## Sheet: Table S2
Table S2. Genes used for expression analysis in cold stress, deacclimation, reacclimation treatments
VIT_02s0012g01320.t01	(Cluster-3212.19340)	Transcription factor MYC4	MYC4	UP
VIT_18s0072g00840.t01	(Cluster-3212.10732)	Protein Sensitive to Proton Rhizotoxicity 1	STOP1	UP
VIT_11s0016g04080.t01	(Cluster-3212.12398)	Endothelial differentiation-related factor 1	EDF1	UP
VIT_09s0002g03410.t01	(Cluster-3212.12970)	Auxin-responsive protein IAA26	IAA26	UP
VIT_11s0016g00640.t01	(Cluster-3212.13070)	Auxin response factor 7	ARF7	UP
VIT_12s0055g00460.t01	(Cluster-3212.13110)	Tubby-like F-box protein 1	TULP1	UP
VIT_06s0009g01380.t01	(Cluster-3212.13298)	Protein Ethylene Insensitive 3	EIN3	UP
VIT_17s0000g09790.t01	(Cluster-3212.13711)	BTB/POZ and TAZ domain-containing protein 1	BT1	UP
VIT_06s0004g07500.t01	(Cluster-3212.16103)	WRKY transcription factor 1	WRKY1	UP
VIT_06s0004g07500.t01	(Cluster-3212.15820)	WRKY transcription factor 24	WRKY24	UP
VIT_07s0031g00670.t01	(Cluster-3212.17177)	Heat shock transcription factor 4	HSF4	UP
VIT_10s0042g01250.t01	(Cluster-3212.17620)	Regulatory protein NPR3	NPR3	UP
VIT_11s0052g00100.t01	(Cluster-3212.1923)	Transcription factor bHLH35	BHLH35	UP
VIT_05s0094g00950.t01	(Cluster-3212.5965)	BTB/POZ and TAZ domain-containing protein 3	BT3	UP
VIT_04s0023g01430.t01	(Cluster-3212.6670)	Indeterminate(ID)-domain 2	IDD2	UP
VIT_11s0016g00710.t01	(Cluster-3212.7879)	Jasmonate ZIM-domain protein 1	JAZ1	UP
VIT_08s0007g05170.t01	(Cluster-3212.9675)	Transcription factor TGAL1	TGAL1	UP
VIT_08s0040g01330.t01	(Cluster-3212.9680)	Transcription factor-like protein DPB	DPB	UP
VIT_18s0001g08710.t01	(Cluster-8870.0)	Basic leucine zipper 4	BZIP4	UP
VIT_14s0081g00730.t01	(Cluster-9777.1)	Ethylene response factor ERF1	ERF1	UP
VIT_11s0037g00880.t01	(Cluster-13021.0)	Histone-lysine N-methyltransferase ASHR3	ASHR3	DOWN
VIT_03s0063g00580.t01	(Cluster-2822.0)	DNA repair and recombination protein RAD54	RAD54	DOWN
VIT_17s0000g06350.t01	(Cluster-3212.13777)	Chlorophyll a-b binding protein 4, chloroplastic	LHCA4	DOWN
VIT_04s0023g01610.t01	(Cluster-3212.13950)	ATP-dependent DNA helicase DDM1	DDM1	DOWN
VIT_18s0001g08090.t01	(Cluster-3212.19133)	Auxin-responsive protein IAA26	IAA26	DOWN
VIT_15s0046g00170.t01	(Cluster-3212.19251)	Transcription factor MYB	MYB	DOWN
VIT_06s0004g02050.t01	(Cluster-3212.3189)	Origin recognition complex subunit 1	ORC1	DOWN
VIT_14s0068g01090.t01	(Cluster-3212.5910)	Histone-lysine N-methyltransferase, H3 lysine-9 specific SUVH4	SUVH4	DOWN
VIT_06s0004g03590.t01	(Cluster-3212.6552)	Ethylene-responsive transcription factor RAP2-7	RAP2-7	DOWN
VIT_05s0020g03880.t01	(Cluster-4597.0)	CRC domain-containing protein TSO1	TSO1	DOWN
VIT_01s0010g03550.t01	(Cluster-7253.0)	Nuclear factor Y, subunit C13	NFYC13	DOWN
VIT_05s0049g00150.t01	(Cluster-9781.0)	SWI/SNF-related matrix-associated actin-dependent regulator of chromatin subfamily A member 3-like 3	SMARCA3L3	DOWN
VIT_16s0098g01510.t01	(Cluster-9974.0)	Histone-lysine N-methyltransferase ATXR6	ATXR6	DOWN

## Sheet: Table S3
Table S3. Genes from various transcription factor families identified in the transcriptome of R. nigrum cv. Aldoniai, phylogeny with NCBI data, primer sequences newly generated for gene expression analysis, and melting points of PCR products
No.	The name of the protein, often associated with a transcription factor (TF)	Tf_family	Abbreviation	Unigene in transcriptome	Ref. genome from NCBI	NCBI accession No.	Percent identity, %	Primer_forvard direction	Primer_reverse direction	PCR fragment size (bp)	Melting T of PGR product ± standart error
1	WRKY transcription factor 1	WRKY	WRKY1	Cluster-3212.16103	Dimocarpus longan	JF708965.2	88.37	CCAAAACCAAACAAGGCCTTCA	ATTGCGACCTTTGAGCGTAGTA	233	80,7 ± 0,1
2	WRKY transcription factor 24	WRKY	WRKY2	Cluster-3212.15820	Loropetalum chinense	OQ938492.1	81.31	ATCGATGAATTCTCCGGTGTCG	GTGAAAGGAAGCGAAAACCCTC	287	80,4 ± 0,2
3	Tubby-like F-box protein 1	TUB	TULP1	Cluster-3212.13110	Camellia sinensis	XM_028231660.1	79.83	CCCACAGTTCTGTACATGAGCT	GAGTCCTACCTGCTTCAACGAA	257	82,4 ± 0,1
4	Regulatory protein NPR3	TRAF	NPR3	Cluster-3212.17620	Cornus florida	XM_059802132.1	80.68	GCATCTCTCTCTTCCCCAACAA	AATCAACCTCCCTCAAGTTCCC	199	82,3 ± 0,5
5	Jasmonate ZIM-domain protein 1	Tify	JAZ1	Cluster-3212.7879	Vigna unguiculata	XM_028060633.1	97.87	TCTAAGAAACGAGCAAGTGAAGC	TGATTCCGACCTCAAACGTTGT	216	80,7 ± 0,3
6	BTB/POZ and TAZ domain-containing protein 3	TAZ	BT3	Cluster-3212.5965	Quercus lobata	XM_031085374.1	81.92	GGAACCCCAGGAATCTTGATGT	TTCAAGGAAGGATATGGAGCGG	164	79,7 ± 0,4
7	BTB/POZ and TAZ domain-containing protein 1	TAZ	BT1	Cluster-3212.13711	Cornus florida	XM_059801242.1	77.88	GGTGCACTACTGTTGGTCCATA	AGCACCCTCCATTAACCCTTTT	138	79,8 ± 0,1
8	ATP-dependent DNA helicase DDM1	SNF2	DDM1	Cluster-3212.13950	Cornus florida	XM_059767695.1	79.82	TGCAGATCAAATGGGACTTGGA	GGGAATTTTGGACCAACTGCTC	240	79,1 ± 0,6
9	SWI/SNF-related matrix-associated actin-dependent regulator of chromatin 3	SNF2	SMARCA3L3	Cluster-9781.0	Quercus lobata	XM_031117775.1	83.47	ATCCAAATCAGTCAGTCCCCAC	AACACTCCCTGCACATCCTATG	150	83,7 ± 0,4
10	DNA repair and recombination protein RAD54	SNF2	RAD54	Cluster-2822.0	Quercus suber	XM_065764369.1	83.25	AGTTGATGGAGATTGCCGTTCT	CTTTTCCAATCCTTGTGCCTGG	283	81,7 ± 0,2
11	Histone-lysine N-methyltransferase, H3 lysine-9 specific SUVH4	SET	SUVH4	Cluster-3212.5910	Malania oleifera	XM_058093809.1	80.45	CCGCGGATGACTCTAACAACTA	GAAATGGTCGCTGTAGGATTGC	296	79,2 ± 0,1
12	Histone-lysine N-methyltransferase ASHR3	SET	ASHR3	Cluster-13021.0	Vitis vinifera	XM_002272745.4	85.53	TGGAAAACAAAATGGAGCCGTC	CCACTACTCCCCAACCACATAG	261	82,6 ± 0,2
13	Origin recognition complex subunit 1	PHD	ORC1	Cluster-3212.3189	Vitis vinifera	XM_010652946.3	82.42	AGGTTGATGCAGCAATACAGGA	GCCAACTTTCAAGAGTGTGTCC	221	79,8 ± 0,2
14	Histone-lysine N-methyltransferase ATXR6	PHD	ATXR6	Cluster-9974.0	Cornus florida	XM_059769453.1	83.70	GATTCCGGCAGACAAACAACAA	GAAACCCTCGATCGCATTTGTC	200	81,9 ± 0,6
15	Nuclear factor Y, subunit C13	NF-Y->NF-YC	NFYC13	Cluster-7253.0	Malania oleifera	XM_058093593.1	75.51	TCCGCCGAACTATTCCTCAAAT	GCTGAAGAATGCATCGATACGT	255	85,5 ± 0,3
16	Transcription factor MYB	MYB->MYB	MYB	Cluster-3212.19251	Citrus sinensis	XM_052436391.1	88.21	TTTTGTTATGGGCTTGAAGGGC	TTTGTGGTTGTTTGAACGCTGA	264	81,1 ± 0,2
17	Endothelial differentiation-related factor 1	MBF1	EDF1	Cluster-3212.12398	Vitis vinifera	XM_002284569.5	78.91	CTGCATAAGTCGAAGCCCAAAG	TGTTCCTTCTTCAAGCTTCGGA	159	84,1 ± 0,3
18	Chlorophyll a-b binding protein 4, chloroplastic	MADS->MADS-M-type	LHCA4	Cluster-3212.13777	Prunus avium	XM_021964943.1	86.96	ATACAGGACAAGATGGCAGCAA	AGGTCTAGGCAGGTCAAAGTTG	203	79,4 ± 0,1
19	Heat shock transcription factor 4	HSF	HSF4	Cluster-3212.17177	Mercurialis annua	XM_050351127.2	75.67	TTACAGCAAGGAACAAGTGGGT	TACCTTTCAACCACACCCCAAA	142	78,9 ± 0,3
20	Protein Ethylene Insensitive 3	EIL	EIN3	Cluster-3212.13298	Quercus suber	XM_024023728.2	80.34	AAGATGACAGCCAAGGAGAGTG	GTTGGGTGGGTTCAGATTGTTG	222	84,6 ± 0,2
21	Transcription factor-like protein DPB	E2F-DP	DPB	Cluster-3212.9680	Vitis riparia	XM_034837881.1	84.16	ATTTGCGGATCCTGGTAATGGT	TGCTCATTCCGCTGTATCAAGT	294	79,8 ± 0,2
22	CRC domain-containing protein TSO1	CPP	TSO1	Cluster-4597.0	Carya illinoinensis	XM_043088538.1	75.77	AAGTGCTTGGCTAGAAATCCGA	TGGTAGAATGCGTCGTGAAGAA	240	80,1 ± 0,2
23	Protein Sensitive to Proton Rhizotoxicity 1	C2H2	STOP1	Cluster-3212.10732	Vitis riparia	XM_034819957.1	79.69	CGAGGGGAAATCAACAATGCAG	CTTCAAATGGAGGTCGAGGGAA	202	81,6 ± 0,2
24	Indeterminate(ID)-domain 2	C2H2	IDD2	Cluster-3212.6670	Vitis riparia	XM_034827479.1	85.37	AACTTGCAACTTCATCGTCGTG	TTCGAACACTTGTCGCATTTCC	209	82,2 ± 0,2
25	Basic leucine zipper 4	bZIP	BZIP4	Cluster-8870.0	Malus domestica	XM_008379726.4	74.44	TCAATTGACGAGAGAAAGCGGA	GATGCATGATCAAACCCAACCG	163	82,3 ± 0,2
26	Transcription factor TGAL1	bZIP	TGAL1	Cluster-3212.9675	Vitis riparia	XM_034837134.1	81.78	AGACATTACGAAGGCTTGCTCA	GGGATTGATCACCAGAGCTTGA	174	82,2 ± 0,3
27	Transcription factor MYC4	bHLH	MYC4	Cluster-3212.19340	Loropetalum chinense	OR074894.1	75.70	TCGTTGATTTCAGGTCCTTCGT	TCTGAAGCCCGAATACTTGACC	163	88,6 ± 0,1
28	Transcription factor bHLH35	bHLH	BHLH35	Cluster-3212.1923	Loropetalum chinense	OR074873.1	81.89	ACGATTCGAAGGGTTCAAGATCA	ACTTCCTTCTCCTCTGCATCAG	244	79,7 ± 0,3
29	Auxin response factor 7	B3->B3-ARF	ARF7	Cluster-3212.13070	Vitis riparia	XM_034844330.1	87.58	TCGTTGGATGGGGATGTTCAAT	CTTGAACACCCAGGCTTGAAAG	239	81,9 ± 0,2
30	Auxin-responsive protein IAA26	AUX/IAA	IAA26	Cluster-3212.12970	Prunus avium	XM_021963076.1	85.14	TCATCCCAGACCTGTAGCACTA	TAAATGATCGGATTGGTGGCCA	160	82,0 ± 0,2
31	Auxin-responsive protein IAA26*	AUX/IAA	IAA26*	Cluster-3212.19133	Camellia sinensis	XM_028219046.1	80.71	TTTAGTGGCTTTGCATGGTTCG	GATGATGAGCAGATTCCGTCCT	279	82,7 ± 0,3
32	Ethylene response factor ERF1	AP2/ERF->AP2/ERF-ERF	ERF1	Cluster-9777.1	Vigna umbellata	XM_047303756.1	97.14	CATCAGACACCACCACAACAAC	GCATAAGCGGCTTGGTCATAAG	277	81,0 ± 0,2
33	Ethylene-responsive transcription factor RAP2-7	AP2/ERF->AP2/ERF-ERF	RAP2-7	Cluster-3212.6552	Vernicia montana	KX868867.1	83.67	AAGCTCGAAATACAGGGGAGTG	AAGAAGGAGCAATCCCCAAGTT	272	82,3 ± 0,1
34	Actin-related protein 9	Actin	Actin	Cluster-3212.18001	Vitis riparia	XM_034830144.1	83.43	ACTTGCAAACAACAACTCCTCA	GGCTTCCTCACCACAGATAAAG	247	80,8 ± 0,2
	No. 34 - reference gene
